# Supplementary material for: Unveiling the Venom Composition of the Colombian Coral Snakes Micrurus helleri, M. medemi, and M. sangilensis
Source: Toxins (Basel). 2023 Oct 24;15(11):622. doi: 10.3390/toxins15110622 (PMC10674450; doi:10.3390/toxins15110622)
Supplement: Supplementary file 1 [file toxins-15-00622-s001.zip]

Archive with 1 entries (1 files):
- toxins-2493250-supplementary.pdf
